# Supplementary material for: Anonymized but Useful Synthetic Tabular Health Data for AI based Fall Risk Assessment
Source: Sci Data. 2026 Jul 24;13:1089. doi: 10.1038/s41597-026-07910-z (PMC13400637; doi:10.1038/s41597-026-07910-z)
Supplement: Supplementary file 1 — Supplementary Table 1 [file 41597_2026_7910_MOESM1_ESM.csv]

Column	Dtype	Values	Nullable	Synthetic Missing (N)	Synthetic Missing (%)	Original Missing (%)
fallen	bool	False, True	0.0	0	0.0	0.0
id	object	ID-10000048, ID-10000133, ID-10000406, ID-10000590, ID-10000638 ...	0.0	0	0.0	0.0
age	int64	19, 20, 21, 22, 23 ...	0.0	0	0.0	0.0
procedure	object	1-10, 1-20, 1-22, 1-24, 1-26, null ...	1.0	398,836	53.51	51.63
diagnosis	object	A010, A011, A014, A020, A021, null ...	1.0	91,809	12.32	12.06
decubitus-admission	bool	False, True, null	1.0	565,516	75.87	76.05
decubitus-at_the_moment	bool	False, True, null	1.0	565,000	75.8	75.99
bed_mobility-impairment	bool	False, True, null	1.0	545,325	73.16	75.96
bed_mobility-jones	object	1, 2, 3, 4A, 4B, null	1.0	697,757	93.61	95.46
bed_mobility-skin_condition	bool	False, True, null	1.0	718,207	96.35	96.5
transfer-impairment	bool	False, True, null	1.0	537,348	72.09	75.95
transfer	object	1, 2, 3, 4A, 4B, null	1.0	682,007	91.5	94.06
medical_items	bool	False, True, null	1.0	545,913	73.24	75.96
medical_items-arm_or_leg_splint	bool	False, True	0.0	0	0.0	0.0
medical_items-A_V_system	bool	False, True	0.0	0	0.0	0.0
medical_items-plaster_or_neck_brace	bool	False, True	0.0	0	0.0	0.0
medical_items-compression_stocking	bool	False, True	0.0	0	0.0	0.0
medical_items-ventilation_mask	bool	False, True	0.0	0	0.0	0.0
medical_items-O2_glasses	bool	False, True	0.0	0	0.0	0.0
medical_items-orthesis	bool	False, True	0.0	0	0.0	0.0
medical_items-prosthesis	bool	False, True	0.0	0	0.0	0.0
medical_items-skin_condition_at_item_application	bool	False, True, null	1.0	720,433	96.65	96.68
fall-last_12_month	bool	False, True, null	1.0	555,842	74.57	76.71
fall-how_many_last_12_month	float64	1.0, 2.0, 3.0, 4.0, 5.0, null	1.0	716,795	96.17	97.05
fall-while_stay	bool	False, True, null	1.0	694,918	93.23	93.31
fall-while_transfer	bool	False, True, null	1.0	537,243	72.08	75.95
walk-impairment	bool	False, True, null	1.0	527,602	70.78	75.97
walk-jones	object	1, 2, 3, 4A, 4B, null	1.0	658,379	88.33	91.83
walk-balance_and_gait_impaired	bool	False, True	0.0	0	0.0	0.0
walking_aid	bool	False, True	0.0	0	0.0	0.0
excretions-impairment	bool	False, True, null	1.0	559,730	75.09	75.98
excretions-incontinence	bool	False, True	0.0	0	0.0	0.0
excretions-nykturie	bool	False, True	0.0	0	0.0	0.0
cognition-impairment	bool	False, True, null	1.0	561,282	75.3	75.96
cognition-disoriented_time	bool	False, True	0.0	0	0.0	0.0
cognition-disoriented_location	bool	False, True	0.0	0	0.0	0.0
cognition-disoriented_own_person	bool	False, True	0.0	0	0.0	0.0
cognition-agitated	bool	False, True	0.0	0	0.0	0.0
cognition-confused	bool	False, True	0.0	0	0.0	0.0
psychotropic_or_sedatives_drugs	bool	False, True, null	1.0	558,718	74.96	76.02
decubitus-risk	object	+, ++, 0, null	1.0	534,500	71.71	76.23
fall-risk	object	+, ++, 0, null	1.0	521,079	69.91	76.23
diseases	bool	False, True, null	1.0	558,251	74.89	76.02
sex	object	female, male	0.0	0	0.0	0.0
Table 1: Overview of the dataset schema, including the 44 variables, their respective data types, example values, a marker if they are nullable (include missing values), the total number of missing values in the synthetic data (Synthetic Missing (N)), the percentage of missing values in the synthetic data (Synthetic Missing (%)) and for comparison, the percentage of missing values in the original…
