# Supplementary material for: Anonymized but Useful Synthetic Tabular Health Data for AI based Fall Risk Assessment
Source: Sci Data. 2026 Jul 24;13:1089. doi: 10.1038/s41597-026-07910-z (PMC13400637; doi:10.1038/s41597-026-07910-z)
Supplement: Supplementary file 2 — Supplementary Table 2 [file 41597_2026_7910_MOESM2_ESM.csv]

Dimension	Metric	ARF	CTGAN	CopulaGAN	GaussianCopula	GaussianMultivariate	TVAE	WGAN	TABDIFF	PATEGAN
Utility	f1_macro	0.532	0.506	0.497	0.501	0.508	0.497	0.548	0.54	0.541
Fidelity	Column Pair Trends	0.992	0.75	0.747	0.933	0.841	0.953	0.878	0.92	0.396
Fidelity	Column Shapes	0.994	0.896	0.894	0.992	0.904	0.966	0.939	0.969	0.564
Fidelity	New Row Synthesis	0.606	0.925	0.944	0.997	0.999	0.658	0.999	0.995	1
Fidelity	Overall Diagnostic	1	1	1	1	0.989	1	0.999	1	1
Fidelity	CS Test	0.976	0.729	0.745	0.975	0.845	0.965	0.968	0.972	0.193
Fidelity	Discrete KL Divergence	0.944	0.755	0.754	0.817	0.692	0.917	0.778	0.815	0.259
Fidelity	BN Log Likelihood	-11.962	-15.429	-15.979	-15.623	-18.12	-10.981	-16.597	-12.507	-18.421
Fidelity	Propensity | XGBoost	0	0	0	0	0	0	0	0	0
Privacy	5th Percentile | DCR | R&S	0	0.001	0.001	0.002	0.004	0.001	0.008	0.003	1.583
Privacy	5th Percentile | NNDR | R&S	0.169	0.2	0.222	0.237	0.245	0.227	0.148	0.159	0.925
Privacy	Inference | CategoricalCAP	0.913	0.983	0.982	0.993	0.97	0.919	0.963	0.952	0.985
Privacy	Singling Out	0.981	0.953	0.957	0.902	0.972	0.83	0.937	1	0.996
Privacy	Linkability	0.939	0.952	1	1	0.903	0.944	0.985	0.959	1
Privacy	Inference Attack	0.217	0.676	0.802	0.378	0.376	0.249	0.249	0.677	0.907
Privacy	MIA | Shadow - PG	0.942	0.944	0.945	0.946	0.945	0.951	0.946	0.946	0.977
Privacy	MIA | BBox - PG	0.968	0.989	0.989	0.961	0.865	0.989	0.916	0.948	0.862
Caption: Representative utility, fidelity, and privacy evaluation metric values across the different generation models.
